# Supplementary material for: HuR expression in adipose tissue mediates energy expenditure and acute thermogenesis independent of UCP1 expression
Source: Adipocyte. 2020 Jul 25;9(1):336–46. doi: 10.1080/21623945.2020.1782021 (PMC7469577; doi:10.1080/21623945.2020.1782021)
Supplement: Supplemental Material [file KADI_A_1782021_SM7539.zip]

Archive with 3 entries (3 files):
- Adipocyte Supp Figs ReSub.pdf
- Figure Supp caption.docx
- Table S1. All sig HuR-dep gene expression changes.xlsx
