# Supplementary material for: HuR expression in adipose tissue mediates energy expenditure and acute thermogenesis independent of UCP1 expression
Source: Adipocyte. 2020 Jul 25;9(1):336–46. doi: 10.1080/21623945.2020.1782021 (PMC7469577; doi:10.1080/21623945.2020.1782021)
Supplement: Supplemental Material [file KADI_A_1782021_SM7539.zip › Table S1. All sig HuR-dep gene expression changes.xlsx]

## Sheet: Sheet1
Name	Fold change Adipo-HuR-/- vs. Control	FDR p-value
Myh7	-1155.38	0
Gpt2	-11.24	0
Gldn	-9.41	4.86e-13
Nap1l5	4.61	4.86e-13
Myl2	-269.57	1.17e-12
Miip	5.34	1.94e-12
Fndc5	5.27	1.99e-09
Cacnb4	-6.18	3.87e-09
Tmem265	6.17	5.71e-09
Pkia	-17.99	1.18e-08
Tnnt1	-26.84	1.19e-08
Hmgcs2	6.27	2.13e-08
Fam131c	5.7	2.58e-08
Scd1	-3.94	4.05e-08
Hspb7	-23.1	6.63e-08
Tnni1	-77.3	9.18e-08
Svip	-2.76	1.35e-07
Mlip	-17.39	1.49e-07
Myl1	-5	1.49e-07
Fsd2	-3.82	1.79e-07
D3Ertd751e	-2.85	3.65e-07
Abra	-21.79	4.07e-07
Lctl	-4.19	4.99e-07
Brd8dc	12.47	7.83e-07
Rps6kl1	-3.29	8.22e-07
Cmya5	-9.12	8.24e-07
Ccdc3	-3.36	8.38e-07
Tpm2	-13.01	8.5e-07
Caln1	10.54	8.5e-07
Pbld1	4.66	9.48e-07
Eno3	-8.62	1.23e-06
Ust	-4.46	1.23e-06
S100b	-2.49	1.23e-06
Itih4	15.04	1.23e-06
Elavl3	5.45	2.15e-06
Fhdc1	2.97	2.28e-06
Lrtm1	-6.96	3.35e-06
Nexn	-9.43	3.82e-06
Tacr2	7.65	4.19e-06
Pgam2	-25.37	4.37e-06
Klhl41	-18.64	4.37e-06
Ldb3	-15.13	4.37e-06
Smyd1	-8.89	4.75e-06
Myoz2	-66.42	5.14e-06
Lyrm7	-2.61	5.33e-06
Npr1	2.62	5.58e-06
Mapk13	9.33	5.58e-06
Fbxo44	3.7	5.59e-06
Gm3880	-12.04	5.91e-06
Ptp4a1_1	-3.99	7.21e-06
Lmod2	-66.75	7.65e-06
Gm20605	3.18	8.42e-06
Tmem38a	-4.98	1.05e-05
Cdh24	7.85	1.06e-05
Gm5678	-71.4	1.42e-05
Lrrc2	-14.49	1.53e-05
Wwc1	-17.19	1.84e-05
Cyp2f2	6.61	1.97e-05
Tmem250-ps	-2.19	2.49e-05
Cyp2b10	9.77	3.02e-05
Gm20481	176.66	3.08e-05
Itgb1bp2	-24.59	3.1e-05
Padi2	-11.47	3.1e-05
Slc29a1	2.6	3.1e-05
Hspb1	3.96	3.1e-05
Myh2	-77.01	3.22e-05
Dhrs7c	-48.72	3.22e-05
Flnc	-8.45	3.22e-05
Lox	-3.23	3.22e-05
Synpo2l	-11.58	3.33e-05
Olig1	-5.29	3.33e-05
Smpx	-46.1	3.59e-05
Mylpf	-28.6	3.59e-05
Npr3	-3.23	3.59e-05
Slco4a1	3.02	3.59e-05
Ddit4l	-12.54	4.12e-05
Jph2	-6.52	4.16e-05
Mypn	-20.28	4.46e-05
3425401B19Rik	-49.63	4.52e-05
2310002L09Rik	-46	4.52e-05
Art1	-44.49	4.52e-05
Lmod3	-12.25	4.52e-05
Ankrd23	-4.69	4.8e-05
Fbxo40	-8.96	4.84e-05
Cpne5	7.86	5.51e-05
Cyp4v3	-2.46	5.88e-05
Isyna1	3.99	6.1e-05
Lrmda	4.08	6.1e-05
Pygm	-11.07	7.56e-05
Yipf7	-35.96	8.5e-05
Pdlim3	-10.37	9.96e-05
Actn2	-6.87	0.000108
Dusp4	2.5	0.000111
Sel1l3	-17.16	0.000112
Cela1	-3.35	0.000131
Mpp6	-2.52	0.000132
Sh3bgrl2	-2.33	0.000137
Csrp3	-42.71	0.000138
Sema3c	-4.61	0.000144
Trim63	-9.12	0.000148
Atp10a	-4.21	0.000148
Ptgds	-3.05	0.000181
Dnph1	5.35	0.000185
Cdh9	-5.17	0.000195
Tnpo2	-2.31	0.000195
Tpm1	-3.57	0.000196
Arsb	-2.3	0.000205
Slc15a5	-5.5	0.000215
Jsrp1	-33.54	0.00022
Zfp993	-11.02	0.000229
Hjv	-24.95	0.000244
Gm10282	-22.67	0.000244
Tjp3	3.51	0.000253
Sgca	-16.02	0.000254
Asb2	-10.09	0.000254
Kdsr	-2.12	0.000262
Gm42715	3.31	0.000262
Rbp7	-3.09	0.000268
Ncan	-3.94	0.00027
Shisa4	-8.12	0.000272
Alpk3	-9.36	0.000278
H4c8	2.33	0.000278
Epn3	12.86	0.000304
Rpl3l	-13.48	0.000321
Tmem233	-32.53	0.000358
Nap1l1	-2.11	0.000385
Lsmem1	-21.4	0.000393
Ripk4	-4.43	0.000405
Grrp1	3.18	0.000437
Enpp5	-2.01	0.000457
Zfp969	15.39	0.000459
Clcn1	-15.84	0.000497
Aqp4	-34.05	0.000498
Tcea3	-5.34	0.000542
Gstt2	2.36	0.000542
Synpo2	-3.09	0.000545
Lamc3	2.52	0.000551
Mturn	-2.81	0.000553
Apobec2	-23.67	0.00056
Tmem254a	-2.85	0.00056
Epor	3.21	0.00062
mt-Atp8	-3.34	0.000624
Cav3	-33.68	0.000632
Zyg11a	5.24	0.000636
Sgcg	-20.4	0.000689
Focad	-2.21	0.000689
Asb5	-20.44	0.000694
Tmod4	-11.29	0.000694
Eva1b	2.76	0.000694
Myom1	-2.92	0.000699
Dqx1	3.26	0.000699
Neb	-19.38	0.000709
Dtx3	2.2	0.000731
Arpp21	-58.7	0.000743
Ckb	2.89	0.000757
Trp53inp1	-2.25	0.000759
Prune2	-6.39	0.000766
Nrn1	2.9	0.00077
Myf6	-26.48	0.000785
Aldh3b2	3.03	0.000831
Stac3	-7	0.000832
Snhg11	-3.3	0.00086
Rtn2	-4.49	0.000862
Cacng6	-28.66	0.000872
Myo5a	-2.27	0.000874
Dusp13	-11.72	0.000881
Ramp1	-6.12	0.000924
1700007K13Rik	6.68	0.000951
Aatk	2.06	0.001
Fmo4	3.99	0.00102
Serinc2	3.64	0.00104
Clip4	-14.17	0.00106
Sytl1	3.32	0.00106
Slc8a3	-7.64	0.00111
Cfd	3.24	0.00112
Eef1a2	-26.42	0.00113
Amn	16.95	0.00122
Klhl31	-30.04	0.00131
Ppp1r27	-24.18	0.00134
Casq1	-28.01	0.00135
Hspa1a	10.39	0.00141
Myot	-40.42	0.00148
Cad	2.11	0.00148
Gtpbp6	2.41	0.00148
Gm49320	5.4	0.00148
Tspan8	-25.32	0.00152
Mstn	-49.15	0.00155
Tenm2	-7.06	0.00155
Gm28539	34.54	0.00158
Mif4gd	2.03	0.00159
Camk2a	-11.91	0.00162
Serpina3k	28.53	0.00162
Smtnl1	-31.25	0.00163
B230118H07Rik	-2.06	0.00176
Got1l1	-4.52	0.0018
Trim55	-31.24	0.00183
Wnk4	5.23	0.00186
Cd24a	-3.07	0.00188
Apod	2.12	0.00188
Ifi27l2a	2.59	0.00188
Tmem132b	9.73	0.0019
Lrrc38	-27.29	0.00197
Rbfox1	-10.83	0.00197
Tesc	3.18	0.00197
Cox6a2	-30.12	0.00202
Hrc	-21.34	0.00211
Car12	-12.15	0.0022
Epdr1	-3.9	0.00222
Slc36a1	2.06	0.00222
Mlf1	-13.11	0.00223
Rbm24	-10	0.00223
Phka1	-1.98	0.00223
Asb15	-21.74	0.00229
Txlnb	-2.34	0.00231
Hddc3	2.09	0.00231
Eya4	-10.22	0.00239
Cib4	10.71	0.00248
Pdxdc1	-1.81	0.00257
Gse1	2.68	0.00267
Ptprf	3.07	0.0028
Ttc22	6.41	0.00287
Fitm1	-22.71	0.0029
Zfp991	-4.06	0.0029
Lrrn1	-12.31	0.00292
Prkcq	-6.85	0.00292
Tnik	-4.55	0.00292
Cald1	-2.54	0.00293
Hspb6	-2.51	0.00296
Ctxn1	4.06	0.00299
Ppp1r3a	-23.93	0.00301
Plce1	-2.47	0.00301
Aox1	-1.93	0.00301
Spdl1	-7.17	0.00302
Odf3l2	-39.84	0.00308
Sptb	-6.91	0.00312
Slco5a1	-12.92	0.00317
Mybpc1	-33.75	0.00322
Zdhhc2	-2.17	0.00324
Raet1e	4.08	0.00324
H2bc8	9.59	0.00324
Slc16a7	-2.61	0.00332
Cox6b2	3.49	0.00332
Prodh	2.51	0.00343
St8sia5	-30.8	0.00345
Cystm1	-2.28	0.00345
Agbl1	-40.98	0.00354
Arhgef19	4.31	0.00354
Myo18b	-16.26	0.00373
Tmem88b	2.93	0.00374
Bves	-14.81	0.00389
Sgms2	-3.29	0.00405
Cdca7l	-5.65	0.00412
Ckmt2	-32.9	0.00422
Gabbr2	-6.25	0.00422
Mxi1	-2.03	0.00422
Hsd17b14	4.08	0.00422
Usp13	-12.72	0.0043
Obscn	-11.22	0.00435
Ryr1	-22.84	0.00437
Zfp992	-8.48	0.00437
Fabp5	-2.64	0.00437
Trim80	4.49	0.00437
Vgll2	-21.14	0.00459
Klhl34	-18.44	0.00459
Kcnj2	-5.49	0.0046
Abcd2	-2.04	0.00468
Ano5	-20.49	0.00478
Slc38a3	-8.01	0.00478
Fhod1	1.94	0.00478
Tstd1	6.36	0.00478
Trim72	-12.33	0.00488
Dtna	-4.08	0.00491
Peg3	-2.31	0.00504
Alpk2	-20.23	0.00508
Apol6	-2.11	0.00508
Dtl	-3.3	0.00509
Ankrd2	-7.44	0.00516
Klhl33	-6.22	0.00516
Sipa1	1.83	0.0052
Crhr2	-17.89	0.00559
Mybph	-17.92	0.00562
Hhatl	-18.78	0.00572
Xirp1	-7.08	0.00575
Ppp1r14c	-7.56	0.00582
Asb11	-20.82	0.00594
Rpap2	-1.91	0.00597
Pttg1	4.13	0.006
Ctxn3	-16.11	0.00608
Mfge8	-1.83	0.00608
Kcnc1	-17.59	0.00622
Smco1	-20.63	0.00628
Tinagl1	1.9	0.0063
BC067074	-2.25	0.00634
Msi2	-1.74	0.00634
Ampd1	-27.1	0.00641
Myadml2	-15.37	0.0065
Sh3bgrl	-1.87	0.0065
Tox3	-21.85	0.00654
1700018G05Rik	-4.57	0.00657
Trpm4	2.07	0.00666
Ccdc122	-2.49	0.0067
Dlst	-2.07	0.00674
Mylk4	-22.19	0.00677
Helz2	2.04	0.00677
Acot12	3.11	0.00677
Scn4a	-14.71	0.00685
Bche	-2.04	0.00707
Tcap	-33.11	0.00711
Sfn	3.33	0.00716
Cd63	1.99	0.00726
Myoz1	-26.26	0.00733
Spns1	1.95	0.00738
Stac2	4.1	0.00738
Catsperd	-4.61	0.00741
Ninl	2.69	0.00741
Nedd4l	-1.98	0.00745
Gnmt	3.45	0.00745
C1qtnf4	4.34	0.00754
Fam193b	1.86	0.00762
Smim24	3.06	0.00766
Lag3	2.17	0.0077
Taf6l	2.01	0.00797
Popdc3	-15.7	0.0081
Acta1	-28.32	0.00819
Plxna1	2.22	0.00819
Fxyd3	20.83	0.00819
Ccng1	-1.83	0.0083
Vegfd	-2.95	0.00853
Hprt	-1.9	0.00853
Hspa1b	7.77	0.00853
Nptx1	9.5	0.00853
BC034090	2.65	0.00854
Glod5	5.01	0.00861
Alb	12.8	0.00865
Cacna1s	-27.52	0.0087
Pitx3	3.05	0.00889
Dlgap2	-29.6	0.00898
Dhrs11	1.85	0.00898
Plaat1	-17.5	0.00902
Trdn	-23.86	0.00926
Nmrk2	-18.55	0.00932
Tnnc2	-28.71	0.00974
Cyp2d22	1.9	0.00994
Hspb3	-44.57	0.01
Nrap	-28.84	0.01
Trim54	-19.08	0.01
Itgb6	-15.75	0.01
Casr	-15.75	0.01
Klhl30	-13.77	0.01
1110002E22Rik	-11.48	0.01
Kcnma1	-9.08	0.01
Klhl38	-7.9	0.01
Actc1	-7.72	0.01
Spta1	-7.36	0.01
Myoz3	-7.34	0.01
Foxp2	-5.45	0.01
Mb	-5.13	0.01
Cap2	-3.9	0.01
Ryr2	-3.67	0.01
Fndc8	-3.55	0.01
Cavin4	-3.39	0.01
Ccser1	-3.21	0.01
Ralgps2	-3.13	0.01
Tanc2	-2.48	0.01
Itih5	-2.31	0.01
Wdfy1	-2.21	0.01
Dmac2l	-2.18	0.01
Pdcd4	-2.14	0.01
Sms	-2.08	0.01
Arhgef6	-2.07	0.01
Mmd	-2.03	0.01
Antxr2	-2	0.01
Pir	-2	0.01
Tep1	-1.97	0.01
Lmbrd2	-1.94	0.01
Akap13	-1.93	0.01
Fam149a	-1.89	0.01
Rad51d	-1.83	0.01
Sugct	1.81	0.01
Golm1	1.87	0.01
Sec61a2	1.88	0.01
Als2cl	2.08	0.01
Dnaja4	2.25	0.01
Kdm8	2.31	0.01
Spsb1	2.36	0.01
Col7a1	2.62	0.01
Cyp2e1	2.94	0.01
Bik	4.09	0.01
Rgs11	4.38	0.01
Slit1	7.29	0.01
Klk1b22	326.02	0.01
Tnni2	-27.42	0.02
Lrtm2	-26.74	0.02
Tnnt3	-26.13	0.02
Mybpc2	-24.54	0.02
Atp2a1	-22.1	0.02
Mylk2	-20.93	0.02
Ttn	-18.19	0.02
Togaram2	-16.26	0.02
Mettl21c	-16.01	0.02
Klhl40	-12.21	0.02
Clgn	-11.93	0.02
Wnt4	-7.8	0.02
Asb16	-5.63	0.02
Hist1h2bq	-4.45	0.02
Slc25a12	-2.73	0.02
Jph1	-2.72	0.02
Erbb4	-2.63	0.02
Mfap3l	-2.57	0.02
Tmem45b	-2.42	0.02
Mpdz	-2.33	0.02
Apobec1	-2.31	0.02
Cryab	-2.3	0.02
Sorbs1	-2.29	0.02
Satb1	-2.28	0.02
Des	-2.16	0.02
Kif1b	-2	0.02
Mrps6	-1.97	0.02
Pop4	-1.94	0.02
Glb1l2	-1.92	0.02
Hmgn5	-1.89	0.02
Rnf170	-1.79	0.02
2510009E07Rik	-1.79	0.02
Ubr3	-1.78	0.02
Arxes2	-1.74	0.02
Dars2	-1.71	0.02
Prnp	-1.71	0.02
Cav2	-1.7	0.02
Phkb	-1.69	0.02
Acad10	1.66	0.02
Abcc10	1.72	0.02
Fnbp4	1.74	0.02
Traf4	1.74	0.02
Rgl2	1.74	0.02
Pex6	1.75	0.02
Nrf1	1.77	0.02
Fbxl6	1.8	0.02
Gadd45gip1	1.87	0.02
Acot8	1.88	0.02
Pde2a	1.91	0.02
Chuk	1.91	0.02
Camsap3	1.94	0.02
Tm7sf3	1.95	0.02
Rasgrp2	2.05	0.02
Lrfn3	2.06	0.02
Nav2	2.35	0.02
Pde4c	2.51	0.02
Dnajb13	2.52	0.02
Fbxl16	2.66	0.02
Kcnh2	2.92	0.02
Gem	3.14	0.02
Dusp5	3.79	0.02
Gprc5a	4.23	0.02
Ttbk1	4.45	0.02
Gm3336	4.48	0.02
Icam4	6.19	0.02
Sult4a1	7.11	0.02
Oxct2b	8.28	0.02
C1ql1	14.63	0.02
Prr18	28.57	0.02
Insl3	40.7	0.02
Gm50388	308.81	0.02
Myh8	-143.38	0.03
Myom2	-20.05	0.03
Actn3	-19.64	0.03
Ky	-13.13	0.03
Dusp27	-10	0.03
Mrln	-9.94	0.03
Ip6k3	-6.79	0.03
Cnksr1	-6.49	0.03
Thbs4	-5.26	0.03
Slc9a2	-5.02	0.03
Shisa2	-4.6	0.03
Cand2	-3.84	0.03
Myoc	-3.39	0.03
Cfap300	-3.39	0.03
Tbx15	-2.76	0.03
Slc41a3	-2.65	0.03
Kcnj15	-2.59	0.03
Cacna2d1	-2.38	0.03
Mal2	-2.27	0.03
Hspa12a	-2.27	0.03
Hephl1	-2.19	0.03
Prelp	-2.08	0.03
Vim	-2.02	0.03
Kcns3	-1.99	0.03
Lrrc27	-1.92	0.03
Pbx1	-1.88	0.03
Vps8	-1.88	0.03
Cyb5r3	-1.78	0.03
Ttc7b	-1.7	0.03
Nt5c2	-1.7	0.03
Dynlt3	-1.7	0.03
Mcur1	-1.69	0.03
Atg10	-1.68	0.03
Isoc1	-1.63	0.03
Mbd6	1.64	0.03
Ubac2	1.65	0.03
Rrs1	1.71	0.03
Gpt	1.72	0.03
Card10	1.72	0.03
Igfbp4	1.75	0.03
Inf2	1.8	0.03
Slc52a2	1.84	0.03
Car4	1.85	0.03
Acsm3	1.99	0.03
Axin2	2	0.03
Slc9a3r1	2.01	0.03
Zfp827	2.08	0.03
Ctu2	2.24	0.03
Myrip	2.4	0.03
Gm9780	2.45	0.03
Vsig2	2.47	0.03
Fv1	2.67	0.03
Tmem28	2.97	0.03
Krt7	4.15	0.03
Sema5b	5.41	0.03
Aqp2	5.67	0.03
Npas2	6.5	0.03
Gm48552	10.41	0.03
Gjc3	13.63	0.03
Pvalb	-29.02	0.04
Slc5a7	-19.49	0.04
Asb14	-12.84	0.04
Lipf	-12.36	0.04
Pitx2	-10.38	0.04
Tph2	-9.31	0.04
Cacng1	-8.76	0.04
Cst6	-5.21	0.04
Sync	-3.97	0.04
Tnnc1	-3.75	0.04
Kbtbd12	-3.14	0.04
Nr4a3	-3.09	0.04
Ociad2	-2.77	0.04
B4galt6	-2.77	0.04
Gng2	-2.5	0.04
Atp5g1	-2.3	0.04
Tmem254b	-2.02	0.04
Plcb1	-1.9	0.04
Ank2	-1.75	0.04
Wwox	-1.74	0.04
Exoc4	-1.73	0.04
Casp3	-1.73	0.04
Cep63	-1.63	0.04
Ccdc50	-1.63	0.04
Cast	-1.6	0.04
Safb2	1.64	0.04
Cactin	1.76	0.04
Sox18	1.81	0.04
Id3	1.89	0.04
Retn	1.99	0.04
Ptges	2.05	0.04
Rap1gap2	2.05	0.04
Glis2	2.18	0.04
Crocc	2.29	0.04
Tbx5	2.34	0.04
Adam11	2.38	0.04
Ctcfl	2.39	0.04
Syt14	2.66	0.04
Baiap3	2.79	0.04
Mapk8ip2	3.45	0.04
Fam163b	3.47	0.04
Lrrc73	3.77	0.04
Olfr287	6.43	0.04
Cdhr4	21.72	0.04
Prok1	23.34	0.04
Gm42420	215.83	0.04
Ckm	-25.3	0.05
Xirp2	-21.26	0.05
Pla2g4e	-19.17	0.05
Sh3rf2	-9.38	0.05
Lmntd1	-6.78	0.05
Slc38a4	-6.65	0.05
Efcab9	-3.95	0.05
Cage1	-3.4	0.05
Gm2026	-3.35	0.05
Sema4d	-2.82	0.05
Fhit	-2.74	0.05
Map1b	-2.47	0.05
Pde7b	-2.43	0.05
Tmem56	-2.05	0.05
Ptk2b	1.61	0.05
E2f4	1.65	0.05
Slc22a5	1.73	0.05
Naprt	1.8	0.05
Fam83a	2.61	0.05
H4c3	2.71	0.05
Trpv1	2.96	0.05
